# Supplementary material for: unDrift: A versatile software for fast offline SPM image drift correction
Source: Beilstein J Nanotechnol. 2023 Dec 28;14:1225–37. doi: 10.3762/bjnano.14.101 (PMC10760460; doi:10.3762/bjnano.14.101)
Supplement: File 2 — Experimental data shown in Figure 2. [file Beilstein_J_Nanotechnol-14-1225-s002.zip]

Archive with 8 entries (7 files):
- Figure2/
- Figure2/.DS_Store
- __MACOSX/Figure2/._.DS_Store
- Figure2/04140920.002.gwy
- Figure2/04140920.001.gwy
- __MACOSX/Figure2/._04140920.001.gwy
- Figure2/figure2.txt
- __MACOSX/Figure2/._figure2.txt
