# Supplementary material for: unDrift: A versatile software for fast offline SPM image drift correction
Source: Beilstein J Nanotechnol. 2023 Dec 28;14:1225–37. doi: 10.3762/bjnano.14.101 (PMC10760460; doi:10.3762/bjnano.14.101)
Supplement: File 3 — Experimental data shown in Figure 3. [file Beilstein_J_Nanotechnol-14-1225-s003.zip]

Archive with 7 entries (6 files):
- Figure3/
- Figure3/20211216-175236_calcite--AFM_NonContact--10_1.Df_mtrx.gwy
- __MACOSX/Figure3/._20211216-175236_calcite--AFM_NonContact--10_1.Df_mtrx.gwy
- Figure3/.DS_Store
- __MACOSX/Figure3/._.DS_Store
- Figure3/figure3.txt
- __MACOSX/Figure3/._figure3.txt
