# Supplementary material for: unDrift: A versatile software for fast offline SPM image drift correction
Source: Beilstein J Nanotechnol. 2023 Dec 28;14:1225–37. doi: 10.3762/bjnano.14.101 (PMC10760460; doi:10.3762/bjnano.14.101)
Supplement: File 3 — Experimental data shown in Figure 3. [file Beilstein_J_Nanotechnol-14-1225-s003.zip › Figure3/figure3.txt]

Example 1:

sample:		calcite (10.4) prepared in UHV
instrument:	Omicron Matrix AFM
type:		dynamic AFM (here: excitation frequency shift images)

Analysis Parameters:

module:		non-periodic structures
algorithm:	algorithm 3
		manual selection of stationary features

Calibration Parameters:

"kX": 0.9373,
"dkX": 0.0048,
"kY": 0.9779,
"dkY": 0.0370,
"beta": 93.364,
"dbeta": 0.985
