# Supplementary material for: unDrift: A versatile software for fast offline SPM image drift correction
Source: Beilstein J Nanotechnol. 2023 Dec 28;14:1225–37. doi: 10.3762/bjnano.14.101 (PMC10760460; doi:10.3762/bjnano.14.101)
Supplement: File 4 — Experimental data shown in Figure 4. [file Beilstein_J_Nanotechnol-14-1225-s004.zip]

Archive with 21 entries (17 files):
- Figure4/
- Figure4/Fig4ef/
- Figure4/Fig4jk/
- Figure4/.DS_Store
- __MACOSX/Figure4/._.DS_Store
- Figure4/Fig4ab/
- Figure4/Fig4ef/04141105.001.gwy
- Figure4/Fig4ef/04141104.003.gwy
- Figure4/Fig4ef/figure4ef.txt
- __MACOSX/Figure4/Fig4ef/._figure4ef.txt
- Figure4/Fig4jk/04051044.002.gwy
- Figure4/Fig4jk/04051044.001.gwy
- __MACOSX/Figure4/Fig4jk/._04051044.001.gwy
- Figure4/Fig4jk/figure4jk.txt
- __MACOSX/Figure4/Fig4jk/._figure4jk.txt
- Figure4/Fig4ab/20220721-111033_CaF2 H2O--2_5.Z_mtrx.gwy
- __MACOSX/Figure4/Fig4ab/._20220721-111033_CaF2 H2O--2_5.Z_mtrx.gwy
- Figure4/Fig4ab/figure4ab.txt
- __MACOSX/Figure4/Fig4ab/._figure4ab.txt
- Figure4/Fig4ab/20220721-111033_CaF2 H2O--2_4.Z_mtrx.gwy
- __MACOSX/Figure4/Fig4ab/._20220721-111033_CaF2 H2O--2_4.Z_mtrx.gwy
