# Supplementary material for: unDrift: A versatile software for fast offline SPM image drift correction
Source: Beilstein J Nanotechnol. 2023 Dec 28;14:1225–37. doi: 10.3762/bjnano.14.101 (PMC10760460; doi:10.3762/bjnano.14.101)
Supplement: File 4 — Experimental data shown in Figure 4. [file Beilstein_J_Nanotechnol-14-1225-s004.zip › Figure4/Fig4jk/figure4jk.txt]

Example 1:

sample:		calcite (10.4)-water interface
instrument:	Bruker Nanoscope V
type:		dynamic AFM

Analysis Parameters:

module:		periodic structures
algorithm:	algorithm 1

mode:		auto-correlation
anal. area	full image
max order	3
order filt.	individual
max period.	/
spot radius	0.3e-9 m
spot threshold	0.3
lat. tol.	0.15
init. guess.	closest
marker spots	5
matching	none

Note: Results of the retrace images are erroneous due to spurious peaks caused by noise.

Calibration Parameters:

"kX": 1.14,
"dkX": 0,
"kY": 0.99,
"dkY": 0,
"beta": 89.7,
"dbeta": 0
