# Supplementary material for: unDrift: A versatile software for fast offline SPM image drift correction
Source: Beilstein J Nanotechnol. 2023 Dec 28;14:1225–37. doi: 10.3762/bjnano.14.101 (PMC10760460; doi:10.3762/bjnano.14.101)
Supplement: File 5 — Experimental data shown in Figure 5. [file Beilstein_J_Nanotechnol-14-1225-s005.zip]

Archive with 10 entries (9 files):
- Figure5/
- Figure5/example6.txt
- __MACOSX/Figure5/._example6.txt
- Figure5/04141310.002.gwy
- Figure5/04141310.001.gwy
- Figure5/04140916.001.gwy
- __MACOSX/Figure5/._04140916.001.gwy
- Figure5/04140916.002.gwy
- Figure5/04141110.002.gwy
- Figure5/04141110.001.gwy
